# Supplementary material for: Unveiling the Potential of Corn Cob Biochar: Analysis of Microstructure and Composition with Emphasis on Interaction with NO2
Source: Materials (Basel). 2023 Dec 28;17(1):159. doi: 10.3390/ma17010159 (PMC10780219; doi:10.3390/ma17010159)
Supplement: Supplementary file 1 [file materials-17-00159-s001.zip]

Archive with 1 entries (1 files):
- materials-2772177-supplementary.pdf
